# Supplementary material for: Horizontal Plasmid Transfer Promotes the Dissemination of Asian Acute Hepatopancreatic Necrosis Disease and Provides a Novel Mechanism for Genetic Exchange and Environmental Adaptation
Source: mSystems. 2020 Mar 17;5(2):e00799-19. doi: 10.1128/mSystems.00799-19 (PMC7380584; doi:10.1128/mSystems.00799-19)
Supplement: DATA SET S1 [file mSystems.00799-19-sd001.xlsx]

## Sheet: Dataset S1
Dataset S1 General features of strains sequenced in our collection
Province/Isolation site	Strain	Collection_date	Isolation_source	MLST	pirAB	PacBio	Aminoglycoside	Beta-lactam	Sulphonamide	Tetracycline	Trimethoprim
Shandong/Rizhao	VP102	Apr-2015	Litopenaeus vannamei	809	+	-	-	blaCARB-17	-	tet(B)	-
	RZ183	May-2014	seawater	809	+	+	-	blaCARB-17	-	tet(B)	-
	VP100	Apr-2015	Litopenaeus vannamei	809	+	-	-	blaCARB-17	-	tet(B)	-
	VP99	Apr-2015	Litopenaeus vannamei	809	+	-	-	blaCARB-17	-	tet(B)	-
	VP104	Apr-2015	Litopenaeus vannamei	809	+	-	-	blaCARB-17	-	tet(B)	-
	VP103	Apr-2015	Litopenaeus vannamei	809	-	-	-	blaCARB-17	-	tet(B)	-
Hebei/Cangzhou	VP53	Jul-2014	Litopenaeus vannamei	1739	+	-	-	blaCARB-21	-	-	-
	VP52	Jul-2014	Litopenaeus vannamei	424	+	-	-	blaCARB-21	-	-	-
	123	Jun-2014	Litopenaeus vannamei	415	+	+	-	blaCARB-20/blaCARB-28	-	-	-
	126	Jul-2014	Penaeus japonicus	415	+	+	-	blaCARB-20/blaCARB-28	-	-	-
	CZ17	May-2014	human	424	+	-	-	blaCARB-21	-	-	-
	CZ173	May-2014	Sediment	415	+	-	-	blaCARB-20/blaCARB-28	-	-	-
Hebei/Tangshan	VP127	Jul-2014	Litopenaeus vannamei	1743	+	-	-	blaCARB-25	-	-	-
	VP128	Jul-2014	Litopenaeus vannamei	424	+	+	-	blaCARB-21	-	-	-
	VP171	Jul-2015	Litopenaeus vannamei	415	+	-	-	blaCARB-20/blaCARB-28	-	-	-
	VP130	Jul-2014	Litopenaeus vannamei	424	+	-	-	blaCARB-21	-	-	-
	VP175	Jul-2015	Litopenaeus vannamei	424	+	-	-	blaCARB-21	-	-	-
	VP182	Jul-2015	Litopenaeus vannamei	415	+	-	-	blaCARB-20/blaCARB-28	-	-	-
	VP183	Jul-2015	Litopenaeus vannamei	1743	+	-	-	blaCARB-25	-	-	-
Guangdong/Jiangmen	VP65	Aug-2014	Litopenaeus vannamei	919	+	-	-	blaCARB-33	sul2	-	-
	VP50	Jun-2014	Litopenaeus vannamei	919	+	-	-	blaCARB-33	sul2	-	-
	JM215	Jan-2014	Sediment	919	+	-	-	blaCARB-33	sul2	-	-
	VP63	Aug-2014	Litopenaeus vannamei	532	+	-	-	blaCARB-33	-	-	-
	137	Aug-2014	Litopenaeus vannamei	415	+	+	-	blaCARB-20/blaCARB-28	-	-	-
	JM170	Jan-2014	Sediment	415	+	-	-	blaCARB-20/blaCARB-28	-	-	-
	VP208	Nov-2015	Litopenaeus vannamei	532	+	-	-	blaCARB-33	-	-	-
Guangdong/Zhanjiang	ZJ-2	Nov-2016	Shrimp pond	799	+	-	-	blaCARB-47	-	-	-
	ZJ-17	Nov-2016	Shrimp pond	1160	-	-	-	blaCARB-33	-	-	-
	ZJ-22	Nov-2016	Shrimp pond	693	-	-	-	blaCARB-35	-	-	-
	ZJ-23	Nov-2016	Shrimp pond	917a	-	-	-	blaCARB-45	-	-	-
	ZJ-29	Nov-2016	Shrimp pond	917a	-	-	-	blaCARB-45	-	-	-
	ZJ-30	Nov-2016	Shrimp pond	415	-	-	-	blaCARB-20/blaCARB-28	-	-	-
	VP32	2016	Shrimp pond	1743	-	-	-	blaCARB-25	-	-	-
Guangxi/Beihai	201	Nov-2015	Penaeus japonicus	1166	+	+	-	blaCARB-26	-	-	-
	BH161	Jan-2014	Sediment	1823	-	-	-	blaCARB-47	-	-	-
	20130629002S01	Jun-2013	Litopenaeus vannamei	1166	+	+	-	blaCARB-26	-	-	-
	VP2010-2	Jun-2010	Litopenaeus vannamei	1166	+	-	-	blaCARB-26	-	-	-
Tianjin	VP152	Jul-2015	Litopenaeus vannamei	1743	+	-	-	blaCARB-25	-	-	-
	VP155	Jul-2015	Litopenaeus vannamei	1743	+	-	-	blaCARB-25	-	-	-
	VP154	Jul-2015	Fenneropenaeus chinensis	415	+	-	-	blaCARB-20/blaCARB-28	-	-	-
	20150710009	Jan-2014	sediment	424	+	-	-	blaCARB-25	-	-	-
	VP150	Jul-2015	Litopenaeus vannamei	1743	+	-	-	blaCARB-25	-	-	-
	VP131	Jul-2014	Litopenaeus vannamei	424	+	-	-	blaCARB-21	-	-	-
	VP33	Jul-2015	Litopenaeus vannamei	1743	+	-	-	blaCARB-25	-	-	-
	VP35	2014	Litopenaeus vannamei	1743	+	-	-	blaCARB-25	-	-	-
	VP135	2014	Litopenaeus vannamei	1743	+	-	-	blaCARB-25	-	-	-
	VP142	Jul-2015	Litopenaeus vannamei	1743	+	-	-	blaCARB-25	-	-	-
	VP144	Jul-2015	Litopenaeus vannamei	1743	+	-	-	blaCARB-25	-	-	-
	VP156	Jul-2015	Litopenaeus vannamei	917a	+	-	-	blaCARB-45	-	-	-
Shanghai	SH-1	2012	Litopenaeus vannamei	1802	-	-	-	blaCARB-47	-	-	-
	SH-2	2012	Litopenaeus vannamei	Unknown	-	-	-	blaCARB-48	-	-	-
	SH-3	2012	Macrobrachium nipponense	1802	-	-	-	blaCARB-47	-	-	-
	SH-4	2013	Sediment	1802	-	-	-	blaCARB-47	-	-	-
	SH-5	2013	Macrobrachium nipponense	1802	-	-	-	blaCARB-47	-	-	-
	SH-7	Jun-2014	Macrobrachium nipponense	Unknown	-	-	-	blaCARB-48	-	-	-
	SH-8	Jun-2014	Macrobrachium rosenbergii	Unknown	-	-	-	blaCARB-48	-	-	-
	SH-10	Jun-2014	Litopenaeus vannamei	1823	-	-	-	blaCARB-47	-	-	-
	SH-11	Jun-2014	Litopenaeus vannamei	1823	-	-	-	blaCARB-47	-	-	-
	SH-15	Jun-2014	Litopenaeus vannamei	1823	-	-	-	blaCARB-47	-	-	-
	SH-17	Jun-2014	Litopenaeus vannamei	1823	-	-	-	blaCARB-47	-	-	-
	SH-18	Jun-2014	Litopenaeus vannamei	1823	-	-	-	blaCARB-47	-	-	-
	SH-19	Jun-2014	Litopenaeus vannamei	1823	-	-	-	blaCARB-47	-	-	-
	SH-20	Jun-2014	Penaeus monodon	1160	-	-	-	blaCARB-47	sul2	tet(59)	-
	SH-23	Jun-2014	human	1823	-	-	-	blaCARB-47	-	-	-
	SH-25	2014	Macrobrachium rosenbergii	1498	-	-	-	blaCARB-47	qnrC	-	-
	SH-27	2015	zooplankton	3	-	-	-	blaCARB-47	-	-	-
	SH-28	2015	Macrobrachium rosenbergii	1802	-	-	-	blaCARB-47	-	-	-
	SH-30	2015	zooplankton	3	-	-	-	blaCARB-47	-	-	-
	SH-31	2014	Macrobrachium rosenbergii	Unknown	-	-	-	blaCARB-47	-	-	-
	SH48	2016	Litopenaeus vannamei	Unknown	+	-	-	blaCARB-43	-	-	-
	Avp1	2013	Litopenaeus vannamei	415	+	-	-	blaCARB-20/blaCARB-28	-	-	-
	Avp2	2013	Litopenaeus vannamei	415	+	-	-	blaCARB-20/blaCARB-28	-	-	-
	Avp3	2013	Litopenaeus vannamei	415	+	-	-	blaCARB-20/blaCARB-28	-	-	-
	AP7	Jun-2014	Shrimp	408	-	-	-	blaCARB-27/blaCARB-44/blaCARB-46	-	-	-
Zhejiang/Hangzhou	HZ-8	Jun-2014	Shrimp pond	452	-	-	-	blaCARB-33/blaCARB-29/blaCARB-41	-	-	-
	HZ-7	Jun-2014	Shrimp	150	-	-	+	blaCARB-24/blaTEM-1B	-	-	-
	HZ-5	Jun-2014	Shrimp pond	1803	-	-	-	blaCARB-33	-	-	-
	HZ-14	Jun-2015	Shrimp pond	415	+	-	-	blaCARB-20/blaCARB-28	-	-	-
	HZ-15	Jun-2015	Shrimp pond	1803	-	-	-	blaCARB-33	-	-	-
	HZ-18	Jun-2015	Shrimp pond	978	-	-	-	blaCARB-33	-	-	-
	HZ-49	2016-09-01	Shrimp	dtds	+	-	-	blaCARB-33	-	-	-
	HZ-50	2016-09-01	Shrimp	978	-	-	-	blaCARB-33	-	-	-
	HZ-52	2016-09-01	Shrimp	dtds	+	+	-	blaCARB-33	-	-	-
	HZ-51	2016-09-01	Shrimp	978	-	-	-	blaCARB-33	-	-	-
	HZ-54	2016-09-01	Shrimp	415	+	-	-	blaCARB-20/blaCARB-28	-	-	-
	HZ-64	2016-09-01	Shrimp	1803	-	-	-	blaCARB-33	-	-	-
	HZ-66	Jun-2017	Shrimp	1803	-	-	-	blaCARB-33	-	-	-
	HZ-79	2016-09-01	Shrimp	452	-	-	-	blaCARB-33/blaCARB-29/blaCARB-41	-	-	-
Jiangsu/Ganyu	XX-1	Jun-2014	Sediment	1812	-	-	-	blaCARB-33	-	-	-
	XX-3	Jun-2014	Sediment	1751	-	-	-	blaCARB-33	-	-	-
	NM-1	Jul-2014	Litopenaeus vannamei	169	-	-	-	blaCARB-33	-	-	-
	NM-3	Jul-2014	Litopenaeus vannamei	169	-	-	-	blaCARB-33	-	-	-
	JN-7	Jul-2014	Litopenaeus vannamei	356	-	-	-	blaCARB-33	-	-	-
	JN-8	Jul-2014	Litopenaeus vannamei	1752	-	-	-	blaCARB-33	-	-	-
	JN-4	Jul-2014	Litopenaeus vannamei	1752	-	-	-	blaCARB-33	-	-	-
	JS-5	Jun-2014	human	415	+	-	-	blaCARB-20/blaCARB-28	-	-	-
	JS-9	Jun-2014	Sediment	1798	-	-	-	blaCARB-45	-	-	-
	NT-120	2016	Shrimp pond	424	-	-	-	blaCARB-21	-	-	-
	LNM3-1	Jul-2014	Litopenaeus vannamei	423	-	-	-	blaCARB-29/blaCARB-33/blaCARB-41	-	-	-
	DX-1	Aug-2014	Litopenaeus vannamei	984	-	-	-	blaCARB-33/blaCARB-41/blaCARB-45	-	-	-
Shandong/Weifang	SD174	May-2014	Sediment	150	+	-	aadA16	blaCARB-24/blaTEM-1B	sul2	tet(B)	dfrA27
	237	Mar-2016	Litopenaeus vannamei	150	+	+	aadA16	blaCARB-24/blaTEM-1B	sul2	tet(B)	dfrA27
Fujian/Zhangpu	FJ-47	2016	Litopenaeus vannamei	Unknown	+	-	-	blaCARB-47	-	-	-
	PB1937	Jul-2012	Litopenaeus vannamei	150	+	+	-	blaCARB-24/blaTEM-1B	-	-	-
	1930	Aug-2014	Litopenaeus vannamei	150	+	-	-	blaCARB-24/blaTEM-1B	-	-	-
	VP140	Jun-2015	Shrimp pond	415	-	-	-	blaCARB-20/blaCARB-28	-	-	-
	ZP8	Jul-2011	seawater	415	+	-	-	blaCARB-20/blaCARB-28	-	-	-
Vietnam	VE07	Jul-2008	seawater	415	-	-	-	blaCARB-20/blaCARB-28	-	-	-
	VE10-3	Jun-2010	Litopenaeus vannamei	1166	+	-	-	blaCARB-26	-	-	-
Guangdong/Maoming	VP215	Nov-2015	Litopenaeus vannamei	415	+	-	-	blaCARB-20/blaCARB-28	-	-	-
