# Supplementary material for: Horizontal Plasmid Transfer Promotes the Dissemination of Asian Acute Hepatopancreatic Necrosis Disease and Provides a Novel Mechanism for Genetic Exchange and Environmental Adaptation
Source: mSystems. 2020 Mar 17;5(2):e00799-19. doi: 10.1128/mSystems.00799-19 (PMC7380584; doi:10.1128/mSystems.00799-19)
Supplement: DATA SET S2 [file mSystems.00799-19-sd002.xlsx]

## Sheet: Dataset S2
Table S2 Public genome used in this study
Dataset S2 Public genomes used in this study
Strain	collection_date	country	isolation_source	MLST	pirAB	Aminoglycoside	Beta-lactam	Sulphonamide	Tetracycline	Trimethoprim
ND21	2017	Malaysia: Terengganu	Litopenaeus vannamei	1912	-	-	blaCARB-33	-	-	-
ND24	2017	Malaysia: Terengganu	Litopenaeus vannamei	970	+	-	blaCARB-41	-	tet(B)	-
ND23	2017	Malaysia: Terengganu	Litopenaeus vannamei	1912	-	-	blaCARB-33	-	-	-
ND22	2017	Malaysia: Terengganu	Litopenaeus vannamei	970	+	-	blaCARB-41	-	tet(B)	-
ND20	2017	Malaysia: Terengganu	Litopenaeus vannamei	1912	-	-	blaCARB-33	-	-	-
ND18	2017	Malaysia: Terengganu	Litopenaeus vannamei	1912	-	-	blaCARB-33	-	-	-
ND19	2017	Malaysia: Terengganu	Litopenaeus vannamei	970	+	-	blaCARB-41	-	tet(B)	-
ND17	2017	Malaysia: Terengganu	Litopenaeus vannamei	1912	-	-	blaCARB-33	-	-	-
ND16	2017	Malaysia: Terengganu	Litopenaeus vannamei	970	+	-	blaCARB-41	-	tet(B)	-
ND15	2017	Malaysia: Terengganu	Litopenaeus vannamei	1912	-	-	blaCARB-33	-	-	-
ND14	2017	Malaysia: Terengganu	Litopenaeus vannamei	1912	-	-	blaCARB-33	-	-	-
ND13	2017	Malaysia: Terengganu	Litopenaeus vannamei	970	+	-	blaCARB-41	-	tet(B)	-
ND12	2017	Malaysia: Terengganu	Litopenaeus vannamei	970	+	-	blaCARB-41	-	tet(B)	-
ND11	2017	Malaysia: Terengganu	Litopenaeus vannamei	970	+	-	blaCARB-41	-	tet(B)	-
NB13	2017	Malaysia: Terengganu	Litopenaeus vannamei	1912	-	-	blaCARB-33	-	-	-
NB11	2017	Malaysia: Terengganu	Litopenaeus vannamei	1912	-	-	blaCARB-33	-	-	-
NB12	2017	Malaysia: Terengganu	Litopenaeus vannamei	1912	-	-	blaCARB-33	-	-	-
NB09	2017	Malaysia: Terengganu	Litopenaeus vannamei	1912	-	-	blaCARB-33	-	-	-
NB08	2017	Malaysia: Terengganu	Litopenaeus vannamei	1912	-	-	blaCARB-33	-	-	-
NB10	2017	Malaysia: Terengganu	Litopenaeus vannamei	1912	-	-	blaCARB-33	-	-	-
NA7	2017	Malaysia: Terengganu	Aquaculture pond water	1911	-	-	blaCARB-46	-	-	-
NA9	2017	Malaysia: Terengganu	Aquaculture pond water	1911	-	-	blaCARB-46	-	-	-
NA4	2017	Malaysia: Terengganu	Aquaculture pond water	1911	-	-	blaCARB-46	-	-	-
NA6	2017	Malaysia: Terengganu	Aquaculture pond water	1912	-	-	blaCARB-33	-	-	-
NA8	2017	Malaysia: Terengganu	Aquaculture pond water	1912	-	-	blaCARB-33	-	-	-
NA1	2017	Malaysia: Terengganu	Aquaculture pond water	970	+	-	blaCARB-41	-	tet(B)	-
NA2	Apr-2017	Malaysia: Terengganu	Aquaculture pond water	2012	+	-	blaCARB-41	-	tet(B)	-
ST17.P5-S1	Apr-2017	Malaysia: Eastern Peninsula	Litopenaeus vannamei	970	-	-	blaCARB-41	-	tet(B)	-
MVP10	2016	Malaysia: Negeri Sembilan	Aquaculture pond water	1915	-	-	blaCARB-48	-	-	-
MVP5	2016	Malaysia: Negeri Sembilan	Aquaculture pond water	1914	-	-	blaCARB-35	-	-	-
MVP3	2016	Malaysia: Negeri Sembilan	Aquaculture pond water	1914	-	-	blaCARB-35	-	-	-
ML7	Nov-2017	Malaysia: Negeri Sembilan	Aquaculture pond water	2013	+	-	blaCARB-29	-	-	-
ML8	Nov-2017	Malaysia: Negeri Sembilan	Aquaculture pond water	2013	+	-	blaCARB-29	-	-	-
ML6	Nov-2017	Malaysia: Negeri Sembilan	Aquaculture pond water	2013	+	-	blaCARB-29	-	-	-
ML9	Nov-2017	Malaysia: Negeri Sembilan	Aquaculture pond water	2013	+	-	blaCARB-29	-	-	-
ML2	Nov-2017	Malaysia: Negeri Sembilan	Aquaculture pond water	2013	+	-	blaCARB-29	-	-	-
ML4	Nov-2017	Malaysia: Negeri Sembilan	Aquaculture pond water	2013	+	-	blaCARB-29	-	-	-
ML3	Nov-2017	Malaysia: Negeri Sembilan	Aquaculture pond water	2013	+	-	blaCARB-29	-	-	-
ML5	Nov-2017	Malaysia: Negeri Sembilan	Aquaculture pond water	390	+	-	blaCARB-28	-	-	-
ML1	Nov-2017	Malaysia: Negeri Sembilan	Aquaculture pond water	2013	+	-	blaCARB-29	-	-	-
MVP1	2016	Malaysia: Negeri Sembilan	Shrimp	1913	+	-	blaCARB-26	-	tet(B)	-
MVP2	2016	Malaysia: Negeri Sembilan	aquaculture pond	1913	+	-	blaCARB-26	-	tet(B)	-
MVP4	2016	Malaysia: Negeri Sembilan	aquaculture pond	1914	-	-	blaCARB-35	-	-	-
MVP9	2016	Malaysia: Negeri Sembilan	aquaculture pond	1915	-	-	blaCARB-48	-	-	-
MVP6	2016	Malaysia: Negeri Sembilan	aquaculture pond	1913	+	-	blaCARB-26	-	tet(B)	-
PCV08-7	2008	Malaysia: Selangor	seafood	808	+	-	blaCARB-28	-	-	-
KS17.S5-1	Jan-2017	Malaysia: Selangor	Litopenaeus vannamei	392	-	-	blaCARB-45	-	-	-
PSU5579	2015	Thailand: southern	Shrimp farm	247	+	-	blaCARB-35	-	tet(B)	-
NCKU_TV_5HP	1999	Prachuap Khiri Khan/Thailand	Litopenaeus vannamei	970	+	-	blaCARB-41	-	-	-
NCKU_TV_3HP	1999	Prachuap Khiri Khan/Thailand	Litopenaeus vannamei	970	+	-	blaCARB-41	-	-	-
NCKU_TN_S02	2008	Prachuap Khiri Khan/Thailand	shrimp pond sediment	247	-	-	blaCARB-35	sul2	tet(59)	-
TUMSAT_D06_S3	2014	Thailand	Litopenaeus vannamei	413	+	-	blaCARB-46	-	-	-
TUMSAT_DE1_S1	2014	Thailand	Litopenaeus vannamei	114	+	-	blaCARB-40	-	-	-
TUMSAT_H01_S4	2014	Thailand	Litopenaeus vannamei	808	-	-	blaCARB-20/blaCARB-29/blaCARB-33/blaCARB-41	-	-	-
TUMSAT_H03_S5	2014	Thailand	Shrimp	Unknown	-	-	blaCARB-42	-	-	-
TUMSAT_DE2_S2	2014	Thailand	shrimp (Litopenaeus vannamei)	970	+	-	blaCARB-40	-	-	-
ISF-29-3	2011	Canada	shrimp	1518	-	-	blaCARB-31/blaCARB-46	-	tet(B)	-
ISF-54-12	2011	Canada	Imported Shrimp	1631	-	-	blaCARB-30/blaCARB-36	-	-	-
ISF-94-1	2011	Canada	Imported Shrimp	1632	-	-	blaCARB-29/blaCARB-33/blaCARB-41	-	-	-
ISF-77-01	2011	Canada	Imported Shrimp	1321*	-	-	blaCARB-24	-	-	-
16-B3PA-006	Jan-2016	Viet Nam	shrimp (food)	864	-	aadA2b/aph(3'')-Ib/aph(3'')-Ib/aph(3'')-Ib/aph(3'')-Ib/aph(6)-Id	blaCARB-35/blaCARB-43/blaCARB-44/blaNDM-1	sul1/sul2	tet(A)	dfrA16
M1-1	Jan-2014	Viet Nam	AHPND infected pond water	970	+	-	blaCARB-41	-	tet(B)	-
13-028/A3	2013	Viet Nam	Litopenaeus vannamei stomach	1166	+	-	blaCARB-47	-	-	-
12-297/B	2012	Viet Nam	Penaeus vannamei	1166	+	-	blaCARB-26	-	-	-
12-009A/1335	2012	Viet Nam	Penaeus vannamei	1166	+	-	blaCARB-26	-	-	-
R14	2016	Pacific Ocean	Penaeus vannamei	unknown	+	-	blaCARB-29	-	-	-
R13	2016	Pacific Ocean	Penaeus vannamei	unknown	+	-	blaCARB-29	-	-	-
VP14	Apr-2014	India: Nellore, Andhra Pradesh	Litopenaeus vannamei	unknown	-	-	blaCARB-44	-	-	-
VP48	2008	India: Mangalore	seafood	unknown	-	-	blaCARB-22	-	-	-
Ba94C2	2016	Eucudor	Litopenaeus vannamei	unknown	+	-	blaCARB-46/blaCARB-44	-	-	-
M0605	Jul-2013	Mexico	Penaeus vannamei (Pacific white shrimp)	539	+	-	blaCARB-25	-	-	-
FIM-S1392-	2013	Mexico: Hermosillo	Sediment	ST-1183	-	-	blaCARB-24	-	-	-
FIM-S1708+	2013	Mexico: Hermosillo	Sediment	ST-1167	-	-	blaCARB-46	-	-	-
ATCC 17802	1951	Japan	Human	ST-1	-	-	blaCARB-29	-	-	-
12-009A/1335	2012	Viet Nam	Penaeus vannamei	1166	+	-	blaCARB-26	-	-	-
13-306D/4	2013	Mexico	Penaeus vannamei	1525	+	-	blaCARB-29/blaCARB-33/blaCARB-41	-	tet(B)	-
GIMxtf283-2012.12	Dec-2012	China:Shenzhen	shrimp	unknown	+	-	blaCARB-18	-	-	-
Vp230	Nov-2012	China:Guangzhou	shrimp	unknown	+	-	blaCARB-26	-	-	-
160807	Sep-2015	China:Wenzhou	Fenneropenaeus chinensis	809	+	-	blaCARB-17	-	tet(B)	-
NCKU_CV_CHN	2010	China:Haikou	shrimp pond	114	+	-	blaCARB-40	-	-	-
Vp133	Dec-2013	China:Jinan	shrimp	114	-	aph(3'')-Ib/aph(6)-Id	blaCARB-34	sul2	tet(59)	dfrA6
Vp336	May-2013	China:Nanning	shrimp	unknown	-	-	blaCARB-33	-	-	-
V110	Mar-2010	China:Hong Kong	shrimp	809	+	aac(6')-Iia/aadA2/aph(3')-Ia	blaCARB-17	sul1/sul2	-	dfrA1/dfrA31
VP766	2007	USA: Washington	plankton sample	322*	-	-	blaCARB-43	-	-	-
Vp296	May-2013	China:Guangzhou	fish	1805	-	-	blaCARB-33	-	-	-
Vp294	Jun-2013	China:Guangzhou	fish	unknown	-	-	blaCARB-46/blaCARB-44	-	-	-
Vp47	Dec-2013	China: Guangxi	shrimp	1251	-	-	blaCARB-33/41	-	-	-
S100	1990	USA	seafood	324	-	-	blaCARB-32	-	-	-
S121	1990	Thailand	clinical	934	-	-	blaCARB-46	-	-	-
S145	2006	China	seafood	unknown	-	-	blaCARB-38/blaCARB-44	-	-	-
S146	2006	China	seafood	12	-	-	blaCARB-36	-	-	-
S147	2006	China	seafood	unknown	-	-	blaCARB-20	-	-	-
xtf22	2013	China: Guangzhou	Deli meat	1733	-	-	blaCARB-35	-	-	-
S135	2003	China: Guangxi	Human	3	-	-	blaCARB-22	-	-	-
S136	2004	China: Guangxi	Human	3	-	-	blaCARB-22	-	-	-
S137	2005	China: Guangxi	Human	3	-	-	blaCARB-22	-	-	-
S039	Unknown	China: Taiwan	Human	321	-	-	blaCARB-43	-	-	-
VP-NY4	1999	Hong Kong	Human	3	-	-	blaCARB-22	-	-	-
RIMD221063	1997	Japan	Human	3	-	-	blaCARB-22	-	-	-
S161	2006	Shandong	seafood	419	-	-	blaCARB-44	-	-	-
S158	2006	Shandong	seafood	419	-	-	blaCARB-44	-	-	-
S156	2006	Shandong	seafood	419	-	-	blaCARB-44	-	-	-
S155	2006	Shandong	seafood	419	-	-	blaCARB-44	-	-	-
S154	2006	Shandong	seafood	419	-	-	blaCARB-44	-	-	-
S153	2006	Shandong	seafood	419	-	-	blaCARB-44	-	-	-
S151	2006	Shandong	seafood	419	-	-	blaCARB-44	-	-	-
S150	2006	Shandong	seafood	419	-	-	blaCARB-44	-	-	-
S144	2006	Shandong	seafood	419	-	-	blaCARB-44	-	-	-
S143	2006	Shandong	seafood	419	-	-	blaCARB-44	-	-	-
CHN25	2011	Shanghai	Shrimps	395	-	-	blaCARB-47	-	-	-
GIMxtfl88-2011.05	Jun-2013	Guangdong	shrimp	unknown	-	-	-	-	-	-
S170	2007	Shanghai	seafood	unknown	-	-	-	-	-	-
S172	2007	Shanghai	seafood	unknown	-	-	-	-	-	-
S173	2007	Shanghai	seafood	unknown	-	-	-	-	-	-
TJ150S	2016	Tianjin	shrimp	122	-	-	-	-	-	-
VP250	2003	india	seafood	3	-	-	blaCARB-22	-	-	-
VP551	2003	india	seafood	3	-	-	blaCARB-22	-	-	-
VIP-0219	2008	Hongkong	seafood	3	-	-	blaCARB-22	-	-	-
VIP4-0447	2008	Hongkong	seafood	3	-	-	blaCARB-22	-	-	-
S062	2007	Taiwan	human	3	-	-	blaCARB-22	-	-	-
S125	2007	USA	human	unknown	-	-	-	-	-	-
Gwx_9143	1997	Guangxi	human	unknown	-	-	-	-	-	-
ISF-01-07	1997	Canada	shrimp	unknown	-	-	-	-	-	-
CDC-k4638	1997	USA	human	809	-	-	blaCARB-17	-	-	-
