# Supplementary material for: Horizontal Plasmid Transfer Promotes the Dissemination of Asian Acute Hepatopancreatic Necrosis Disease and Provides a Novel Mechanism for Genetic Exchange and Environmental Adaptation
Source: mSystems. 2020 Mar 17;5(2):e00799-19. doi: 10.1128/mSystems.00799-19 (PMC7380584; doi:10.1128/mSystems.00799-19)
Supplement: DATA SET S3 [file mSystems.00799-19-sd003.xlsx]

## Sheet: Dataset S3
Dataset S3 Genetic feature of V. parahaemolyticus isolated from a shrimp farm in Hangzhou
Strain	Collection_date	Isolation_source	MLST	pirAB	Selected for sequencing	Plasmid 1	Plasmid 2	Plasmid 3
HZ-5	Jun-2014	sediment	1803	-	yes	+	-	-
HZ-8	Jun-2014	sediment	452	-	yes	+	-	-
HZ-11	Jun-2014	sediment	978	-
HZ-14	Jun-2015	sediment	415	+	yes	+	+	+
HZ-15	Jun-2015	sediment	1803	-		+	-	-
HZ-18	Jun-2015	sediment	978	-	yes	+	-	-
HZ-19	Jun-2015	sediment	452	-
HZ-49	2016-09-01	Shrimp	dtds	+	yes	+	+	+
HZ-50	2016-09-01	Shrimp	978	-	yes	+	-	-
HZ-51	2016-09-01	Shrimp	978	-	yes	+	-	-
HZ-52	2016-09-01	Shrimp	dtds	+	yes	+	+	+
HZ-53	2016-09-01	Shrimp	dtds	+
HZ-54	2016-09-01	Shrimp	415	+	yes	+	+	+
HZ-55	2016-09-01	Shrimp	dtds	+
HZ-58	2016-09-01	Shrimp	978	-	yes	+	-	-
HZ-64	2016-09-01	Shrimp	1803	-	yes	+	-	-
HZ-66	2016-09-01	Shrimp	1803	-	yes	+	-	-
HZ-79	2016-09-01	Shrimp pond	452	-	yes	+	-	-
HZ-81	2016-09-01	Shrimp pond	452	-
