# Supplementary material for: Horizontal Plasmid Transfer Promotes the Dissemination of Asian Acute Hepatopancreatic Necrosis Disease and Provides a Novel Mechanism for Genetic Exchange and Environmental Adaptation
Source: mSystems. 2020 Mar 17;5(2):e00799-19. doi: 10.1128/mSystems.00799-19 (PMC7380584; doi:10.1128/mSystems.00799-19)
Supplement: DATA SET S4 [file mSystems.00799-19-sd004.xlsx]

## Sheet: Dataset S4
Dataset S4 Insertion of ISval1 into the chromosome of V. parahaemolyticus and other Vibrio sp. genomes
Species	Strain name	Number of IS	Type of genetic changes
V. parahaemolyticus	VP2010-2	3	GI/I
	VE10-3	3	GI/I
	20130629002S01	3	GI/I
	1930	7	I
	HZ-7	7	I
	PB1937	7	I
	201	8	GI/I
	137	15	I
	JM170	15	I
	VE07	15	I
	123	4	I
	126	4	I
	CZ173	4	I
	VP154	4	I
	VP171	4	I
	VP182	4	I
	VP215	4	I
	PSU5579	1	I
	VP63	2	I
	JM215	2	I
	VP50	2	I
	VP65	2	I
	ZJ30	2	I
	R13	5	I
	R14	5	I
	NA1	1	I
	NA2	1	I
	HZ52	24	GI/I/SD
	HZ49	24	GI/I/SD
	VP33	3	I
	VP142	2	I
	VP144	2	I
	VP152	2	I
	VP155	2	I
	VP102	2	I
	VP130	2	I
	VP156	2	I
	VP128	2	I
	CZ17	2	I
	VP52	2	I
	VP175	2	I
	VP154	2	I
	NT120	2	I
	VP99	2	I
	VP100	2	I
	VP102	2	I
	VP103	2	I
	VP104	2	I
	PCV08-7	2	GI/I
	237	3	GI/I
	SD174	2	I
Vibrio owensii	1700302	5	I
	180403	4	I
Vibrio campbellii	170502	4	I
	20130629003S01	6	GI/I
	151112C	1	I
I: Insertion of ISVal1 only; GI: Genomic island of V. parahaemolyticus HZ52 mediated by ISVal1. SD: Sequence deletion of V. parahaemolyticus HZ52 mediated by ISVal1.
